# Supplementary material for: Metabolite profiling reveals new insights into the regulation of serum urate in humans
Source: Metabolomics. 2013 Jul 20;10(1):141–51. doi: 10.1007/s11306-013-0565-2 (PMC3890072; doi:10.1007/s11306-013-0565-2)
Supplement: Supplementary file 2 — Supplementary material 2 (XLSX 44 kb) [file 11306_2013_565_MOESM2_ESM.xlsx]

## Sheet: Mappings
Supplementary Table 1: Characteristics of all 355 metabolites of which the network was constructed. Min, max, mean and standard deviation (SD) correspond to the natural logarithm transformed normalized ion count. *indicates a biochemical for which no reference compound was available for final validation
Metabolite Name	Former Unknown	Platform	SuperPathway	SubPathway	min	max	mean	SD
1,5-anhydroglucitol (1,5-AG)		LC/MS neg	Carbohydrate	Glycolysis, gluconeogenesis, pyruvate metabolism	9.36492	13.2315	12.2608	0.436822
10-heptadecenoate (17:1n7)		LC/MS neg	Lipid	Long chain fatty acid	12.1797	14.7737	13.7252	0.367579
10-nonadecenoate (19:1n9)		LC/MS neg	Lipid	Long chain fatty acid	11.4331	14.2238	13.0579	0.39471
10-undecenoate (11:1n1)		LC/MS neg	Lipid	Medium chain fatty acid	9.71938	12.6448	11.4398	0.359289
12-hydroxyeicosatetraenoate (12-HETE)	X-12441	LC/MS neg	Lipid	Eicosanoid	8.75052	14.0049	11.5962	0.870563
15-methylpalmitate (isobar with 2-methylpalmitate)	X-11319	LC/MS neg	Lipid	Fatty acid, branched	9.88206	14.3299	13.4578	0.310226
1-arachidonoylglycerophosphocholine*		LC/MS pos	Lipid	Lysolipid	12.6309	16.1252	14.4016	0.404276
1-arachidonoylglycerophosphoethanolamine*		LC/MS neg	Lipid	Lysolipid	10.4528	13.3817	11.9299	0.34634
1-arachidonoylglycerophosphoinositol*		LC/MS neg	Lipid	Lysolipid	10.2355	13.0824	11.7546	0.338095
1-docosahexaenoylglycerophosphocholine*		LC/MS pos	Lipid	Lysolipid	11.7435	15.4748	13.4304	0.442733
1-eicosadienoylglycerophosphocholine*		LC/MS pos	Lipid	Lysolipid	9.6808	13.1566	11.2621	0.433664
1-eicosatrienoylglycerophosphocholine*		LC/MS pos	Lipid	Lysolipid	11.5742	15.3561	13.4606	0.429291
1-heptadecanoylglycerophosphocholine		LC/MS pos	Lipid	Lysolipid	9.76473	13.8509	12.0139	0.403401
1-linoleoylglycerol (1-monolinolein)		LC/MS neg	Lipid	Monoacylglycerol	10.0159	13.8204	11.9753	0.508382
1-linoleoylglycerophosphocholine		LC/MS pos	Lipid	Lysolipid	14.0107	17.0236	15.4555	0.322036
1-linoleoylglycerophosphoethanolamine*		LC/MS neg	Lipid	Lysolipid	10.6957	13.632	12.0356	0.392534
1-myristoylglycerophosphocholine		LC/MS pos	Lipid	Lysolipid	11.0715	14.4349	12.6509	0.464766
1-oleoylglycerol (1-monoolein)		LC/MS pos	Lipid	Monoacylglycerol	9.90794	14.6891	11.715	0.590036
1-oleoylglycerophosphocholine		LC/MS pos	Lipid	Lysolipid	13.6994	16.2955	14.9625	0.338788
1-oleoylglycerophosphoethanolamine		LC/MS neg	Lipid	Lysolipid	9.00075	12.6805	11.106	0.440661
1-palmitoleoylglycerophosphocholine*		LC/MS pos	Lipid	Lysolipid	11.5307	15.659	13.2862	0.47151
1-palmitoylglycerol (1-monopalmitin)		GC/MS	Lipid	Monoacylglycerol	8.18798	13.8261	11.1539	0.415305
1-palmitoylglycerophosphocholine		LC/MS pos	Lipid	Lysolipid	14.3629	16.8158	15.8375	0.257476
1-palmitoylglycerophosphoethanolamine		LC/MS neg	Lipid	Lysolipid	9.67063	12.8008	11.2384	0.354574
1-palmitoylglycerophosphoinositol*		LC/MS neg	Lipid	Lysolipid	8.58149	12.1239	10.368	0.435072
1-stearoylglycerophosphocholine		LC/MS pos	Lipid	Lysolipid	13.6945	16.8333	15.2604	0.316501
1-stearoylglycerophosphoethanolamine		LC/MS neg	Lipid	Lysolipid	9.33343	13.2665	11.0827	0.383214
1-stearoylglycerophosphoinositol		LC/MS neg	Lipid	Lysolipid	9.56123	13.4029	11.5475	0.423539
2-aminobutyrate		LC/MS pos	Amino acid	Butanoate metabolism	11.0657	14.0526	12.9916	0.250734
2-hydroxybutyrate (AHB)		GC/MS	Amino acid	Cysteine, methionine, SAM, taurine metabolism	12.2266	15.9888	14.4124	0.401855
2-hydroxyglutarate	X-05491	GC/MS	Lipid	Fatty acid, dicarboxylate	9.08715	12.5623	10.9765	0.311622
2-hydroxyisobutyrate		GC/MS	Amino acid	Valine, leucine and isoleucine metabolism	10.6575	14.8429	12.0702	0.348534
2-hydroxypalmitate		LC/MS neg	Lipid	Fatty acid, monohydroxy	11.8688	14.4267	13.0826	0.300894
2-hydroxystearate		LC/MS neg	Lipid	Fatty acid, monohydroxy	10.4445	12.9271	11.7086	0.311516
2-linoleoylglycerophosphocholine*		LC/MS pos	Lipid	Lysolipid	11.7373	15.1125	13.2188	0.388281
2-methylbutyroylcarnitine		LC/MS pos	Amino acid	Valine, leucine and isoleucine metabolism	9.68619	12.9408	11.4307	0.337914
2-oleoylglycerophosphocholine*		LC/MS pos	Lipid	Lysolipid	10.5688	14.0717	12.4627	0.384089
2-palmitoylglycerophosphocholine*		LC/MS pos	Lipid	Lysolipid	11.7401	15.4238	13.7815	0.371052
2-stearoylglycerophosphocholine*		LC/MS pos	Lipid	Lysolipid	11.272	13.9801	12.6055	0.347611
2-tetradecenoylcarnitine		LC/MS pos	Lipid	Carnitine metabolism	10.2306	14.5181	12.113	0.54858
3-(4-hydroxyphenyl)lactate		LC/MS neg	Amino acid	Phenylalanine & tyrosine metabolism	8.86773	11.9416	10.2285	0.379672
3,4-dihydroxybutyrate*	X-04499	GC/MS	Amino acid	Butanoate metabolism	9.45509	12.5877	11.0982	0.284865
3-carboxy-4-methyl-5-propyl-2-furanpropanoate (CMPF)		LC/MS neg	Lipid	Fatty acid, dicarboxylate	8.48211	14.857	11.9423	1.01845
3-dehydrocarnitine*		LC/MS pos	Lipid	Carnitine metabolism	11.5287	14.4248	13.1943	0.309483
3-hydroxybutyrate (BHBA)		GC/MS	Lipid	Ketone bodies	12.4269	17.6654	14.3122	0.816098
3-indoxyl sulfate		LC/MS neg	Amino acid	Tryptophan metabolism	10.3212	15.9163	13.373	0.462674
3-methoxytyrosine		LC/MS pos	Amino acid	Phenylalanine & tyrosine metabolism	9.39759	15.203	10.5503	0.381057
3-methyl-2-oxobutyrate		LC/MS neg	Amino acid	Valine, leucine and isoleucine metabolism	10.6274	12.1762	11.516	0.213793
3-methyl-2-oxovalerate		LC/MS neg	Amino acid	Valine, leucine and isoleucine metabolism	11.5036	13.2989	12.5194	0.256567
4-acetamidobutanoate		LC/MS pos	Amino acid	Guanidino and acetamido metabolism	10.3511	13.6489	11.3298	0.258405
4-ethylphenylsulfate		LC/MS neg	Xenobiotics	Benzoate metabolism	7.77861	14.7538	9.69	0.849672
4-methyl-2-oxopentanoate		LC/MS neg	Amino acid	Valine, leucine and isoleucine metabolism	12.1515	13.99	13.092	0.262343
4-vinylphenol sulfate		LC/MS neg	Xenobiotics	Benzoate metabolism	8.05217	13.3326	10.5498	0.908703
5-dodecenoate (12:1n7)		LC/MS neg	Lipid	Medium chain fatty acid	9.5228	13.9075	11.5347	0.49307
5-oxoproline		LC/MS pos	Amino acid	Glutathione metabolism	13.0706	15.034	13.7958	0.165896
7-alpha-hydroxy-3-oxo-4-cholestenoate (7-Hoca)		LC/MS neg	Lipid	Sterol/Steroid	10.9156	13.0782	11.6929	0.294048
7-methylguanine		LC/MS pos	Nucleotide	Purine metabolism, guanine containing	9.97388	12.4355	11.154	0.322272
acetylcarnitine		LC/MS pos	Lipid	Carnitine metabolism	12.7511	15.9484	14.7059	0.334442
acetylphosphate		GC/MS	Energy	Oxidative phosphorylation	12.7625	15.3217	13.9787	0.181202
ADpSGEGDFXAEGGGVR*		LC/MS pos	Peptide	Fibrinogen cleavage peptide	9.90665	14.9127	12.7335	0.492108
adrenate (22:4n6)		LC/MS neg	Lipid	Long chain fatty acid	12.1866	15.2568	13.6809	0.38618
ADSGEGDFXAEGGGVR*		LC/MS pos	Peptide	Fibrinogen cleavage peptide	11.1972	14.2292	12.2672	0.366501
alanine		GC/MS	Amino acid	Alanine and aspartate metabolism	15.0522	18.1334	16.56	0.25005
alpha-glutamyltyrosine	X-14205	LC/MS pos	Peptide	Dipeptide	8.87347	11.9817	10.557	0.485127
alpha-hydroxyisovalerate		LC/MS neg	Amino acid	Valine, leucine and isoleucine metabolism	9.25401	14.1843	10.8938	0.523489
alpha-tocopherol		GC/MS	Cofactors and vitamins	Tocopherol metabolism	12.3955	14.7917	13.5693	0.293245
androstene disulfate	X-11244	LC/MS neg	Lipid	Sterol/Steroid	8.53719	15.82	13.0911	0.862033
androsterone sulfate		LC/MS neg	Lipid	Sterol/Steroid	8.49932	14.6641	12.6225	0.795895
arabitol		GC/MS	Carbohydrate	Nucleotide sugars, pentose metabolism	9.77563	14.2801	12.5568	0.342012
arachidonate (20:4n6)		LC/MS neg	Lipid	Long chain fatty acid	14.028	16.288	15.1687	0.281166
arginine		LC/MS neg	Amino acid	Urea cycle; arginine-, proline-, metabolism	9.80047	11.7069	10.9497	0.238418
ascorbate (Vitamin C)		GC/MS	Cofactors and vitamins	Ascorbate and aldarate metabolism	9.42743	15.6958	12.8436	0.770675
asparagine		GC/MS	Amino acid	Alanine and aspartate metabolism	10.4195	13.7364	12.3047	0.263314
aspartate		GC/MS	Amino acid	Alanine and aspartate metabolism	9.08636	13.6446	11.7803	0.504344
aspartylphenylalanine		LC/MS pos	Peptide	Dipeptide	9.60399	14.1256	11.9976	0.642567
benzoate		LC/MS neg	Xenobiotics	Benzoate metabolism	9.79286	13.5749	11.278	0.284659
beta-hydroxyisovalerate		LC/MS neg	Amino acid	Valine, leucine and isoleucine metabolism	8.27897	11.377	9.65095	0.359412
betaine		LC/MS pos	Amino acid	Glycine, serine and threonine metabolism	12.2458	15.7034	14.2228	0.285302
bilirubin (E;E)*		LC/MS pos	Cofactors and vitamins	Hemoglobin and porphyrin metabolism	11.5229	16.0346	13.8756	0.620569
bilirubin (E;Z or Z;E)*		LC/MS pos	Cofactors and vitamins	Hemoglobin and porphyrin metabolism	9.71693	14.0181	11.6963	0.585794
bilirubin (Z;Z)		LC/MS neg	Cofactors and vitamins	Hemoglobin and porphyrin metabolism	8.47085	13.4203	11.2424	0.733557
bradykinin; des-arg(9)		LC/MS pos	Peptide	Polypeptide	9.09888	14.747	11.323	0.821942
butyrylcarnitine		LC/MS pos	Lipid	Fatty acid metabolism (also BCAA metabolism)	10.4152	14.6648	12.1974	0.521263
caffeine		LC/MS pos	Xenobiotics	Xanthine metabolism	10.2861	16.0044	13.2952	1.02594
caprate (10:0)		LC/MS neg	Lipid	Medium chain fatty acid	12.4863	14.697	13.1934	0.198783
caproate (6:0)		LC/MS neg	Lipid	Medium chain fatty acid	10.5313	12.4824	11.5849	0.270161
caprylate (8:0)		LC/MS neg	Lipid	Medium chain fatty acid	11.4915	13.4307	12.4072	0.256792
carnitine		LC/MS pos	Lipid	Carnitine metabolism	14.3872	15.679	15.203	0.144645
catechol sulfate		LC/MS neg	Xenobiotics	Benzoate metabolism	8.95867	14.4153	12.3845	0.614383
C-glycosyltryptophan*		LC/MS pos	Amino acid	Tryptophan metabolism	10.3572	13.2263	11.1362	0.232659
cholesterol		GC/MS	Lipid	Sterol/Steroid	15.7217	18.0704	16.7452	0.201783
choline		LC/MS pos	Lipid	Glycerolipid metabolism	13.3044	14.7044	14.0325	0.143798
cis-4-decenoylcarnitine	X-11421	LC/MS pos	Lipid	Carnitine metabolism	10.5695	14.2917	12.2848	0.476787
citrate		GC/MS	Energy	Krebs cycle	13.2161	16.1002	14.6317	0.279737
citrulline		LC/MS pos	Amino acid	Urea cycle; arginine-, proline-, metabolism	10.7152	13.6709	12.4682	0.236916
cortisol		LC/MS pos	Lipid	Sterol/Steroid	9.91405	13.9231	12.5859	0.35808
cortisone		LC/MS pos	Lipid	Sterol/Steroid	9.58963	11.6751	10.9922	0.241989
creatine		LC/MS pos	Amino acid	Creatine metabolism	12.1978	14.9959	13.8262	0.483845
creatinine		LC/MS pos	Amino acid	Creatine metabolism	12.8483	15.3287	13.735	0.218125
cysteine		GC/MS	Amino acid	Cysteine, methionine, SAM, taurine metabolism	9.62011	14.1085	12.5466	0.348571
cysteine-glutathione disulfide		LC/MS pos	Amino acid	Glutathione metabolism	9.34729	12.3797	10.8657	0.522683
decanoylcarnitine		LC/MS pos	Lipid	Carnitine metabolism	11.6867	15.409	13.3539	0.478659
dehydroepiandrosteronesulfate (DHEA-S)		LC/MS neg	Lipid	Sterol/Steroid	9.26572	15.0111	13.4337	0.688645
deoxycholate		LC/MS neg	Lipid	Bile acid metabolism	8.99637	14.8485	11.9723	0.703462
dihomo-linoleate (20:2n6)		LC/MS neg	Lipid	Long chain fatty acid	12.1894	15.0815	13.7543	0.383338
dihomo-linolenate (20:3n3 or n6)		LC/MS neg	Lipid	Essential fatty acid	12.1297	15.209	13.7182	0.328472
dimethylarginine (SDMA + ADMA)		LC/MS pos	Amino acid	Urea cycle; arginine-, proline-, metabolism	12.3882	14.5863	13.398	0.2218
docosahexaenoate (DHA; 22:6n3)		LC/MS neg	Lipid	Essential fatty acid	12.9126	15.6191	14.4486	0.370477
docosapentaenoate (n3 DPA; 22:5n3)		LC/MS neg	Lipid	Essential fatty acid	12.0519	14.9135	13.5673	0.391899
docosapentaenoic acid (n6-DPA)	X-12990	LC/MS neg	Lipid	Essential fatty acid	10.026	13.3255	11.8954	0.416901
DSGEGDFXAEGGGVR*		LC/MS pos	Peptide	Fibrinogen cleavage peptide	12.3499	17.3154	15.5693	0.556042
eicosapentaenoate (EPA; 20:5n3)		LC/MS neg	Lipid	Essential fatty acid	11.9321	15.3658	13.2423	0.420909
eicosenoate (20:1n9 or 11)		LC/MS neg	Lipid	Long chain fatty acid	12.6532	15.8113	14.2802	0.423089
epiandrosterone sulfate		LC/MS neg	Lipid	Sterol/Steroid	8.81994	13.8339	11.7942	0.711625
erythritol		GC/MS	Xenobiotics	Sugar, sugar substitute, starch	10.0452	13.8924	12.14	0.350062
erythronate*		GC/MS	Carbohydrate	Aminosugars metabolism	9.69111	14.0173	11.7692	0.318155
erythrose		GC/MS	Carbohydrate	Fructose, mannose, galactose, starch, and sucrose metabolism	9.8457	12.9246	11.4465	0.461901
fructose		GC/MS	Carbohydrate	Fructose, mannose, galactose, starch, and sucrose metabolism	10.5209	16.5693	13.8955	0.559982
gamma-glutamylglutamine		LC/MS pos	Peptide	gamma-glutamyl	11.6118	13.4054	12.6434	0.19702
gamma-glutamylleucine		LC/MS pos	Peptide	gamma-glutamyl	10.8531	12.9488	11.8986	0.24277
gamma-glutamylphenylalanine		LC/MS pos	Peptide	gamma-glutamyl	9.67301	12.3797	11.1267	0.254629
gamma-glutamyltyrosine		LC/MS pos	Peptide	gamma-glutamyl	9.51921	11.9103	10.8105	0.239775
gamma-glutamylvaline		LC/MS pos	Peptide	gamma-glutamyl	10.041	12.5584	11.1451	0.287004
glucose		GC/MS	Carbohydrate	Glycolysis, gluconeogenesis, pyruvate metabolism	16.4537	19.4254	17.831	0.214607
glutamate		GC/MS	Amino acid	Glutamate metabolism	11.2159	15.9626	14.055	0.420263
glutamine		LC/MS pos	Amino acid	Glutamate metabolism	13.8675	14.7037	14.3282	0.116579
glutaroylcarnitine		LC/MS pos	Amino acid	Lysine metabolism	9.80759	12.7578	11.0965	0.34156
glycerate		GC/MS	Carbohydrate	Glycolysis, gluconeogenesis, pyruvate metabolism	10.0874	13.262	11.9174	0.270291
glycerol		GC/MS	Lipid	Glycerolipid metabolism	10.1826	16.4609	15.1466	0.41117
glycerol 3-phosphate (G3P)		GC/MS	Lipid	Glycerolipid metabolism	9.96665	14.5882	12.6385	0.36157
glycerophosphorylcholine (GPC)		LC/MS pos	Lipid	Glycerolipid metabolism	10.37	14.0163	12.0648	0.39818
glycine		GC/MS	Amino acid	Glycine, serine and threonine metabolism	13.4962	17.4244	15.8577	0.29764
glycochenodeoxycholate		LC/MS neg	Lipid	Bile acid metabolism	8.32736	16.7404	11.5068	0.951842
guanosine		LC/MS pos	Nucleotide	Purine metabolism, guanine containing	9.28178	13.1476	11.5244	0.558989
heme*		LC/MS pos	Cofactors and vitamins	Hemoglobin and porphyrin	9.76145	13.9913	11.7927	0.434345
heptanoate (7:0)		LC/MS neg	Lipid	Medium chain fatty acid	10.3512	12.4815	11.4786	0.282386
hexanoylcarnitine		LC/MS pos	Lipid	Carnitine metabolism	10.2982	14.3171	11.9937	0.420172
hippurate		LC/MS pos	Xenobiotics	Benzoate metabolism	11.0802	16.2161	13.6959	0.681974
histidine		LC/MS neg	Amino acid	Histidine metabolism	11.3851	12.5899	12.0131	0.134639
homostachydrine*		LC/MS pos	Xenobiotics	Food component/Plant	9.37826	13.2768	10.9514	0.433626
HWESASXX*		LC/MS pos	Peptide	Polypeptide	9.20583	15.0957	11.1774	0.528965
hydroxyisovaleroylcarnitine		LC/MS pos	Amino acid	Valine, leucine and isoleucine metabolism	9.30681	13.5308	11.0543	0.43904
hydroxytryptophane*	X-12100	LC/MS pos	Amino acid	Tryptophan metabolism	9.84012	12.7391	11.0386	0.316241
hypoxanthine		LC/MS neg	Nucleotide	Purine metabolism, (hypo)xanthine/inosine containing	8.60038	11.2305	10.1705	0.295555
indoleacetate		LC/MS pos	Amino acid	Tryptophan metabolism	10.4192	13.8649	11.7231	0.451266
indolelactate		LC/MS pos	Amino acid	Tryptophan metabolism	9.88514	12.6026	11.354	0.337715
indolepropionate		LC/MS pos	Amino acid	Tryptophan metabolism	9.22752	14.3998	12.3942	0.506634
inosine		LC/MS neg	Nucleotide	Purine metabolism, (hypo)xanthine/inosine containing	8.17728	12.6098	10.4605	0.81023
isobutyrylcarnitine		LC/MS pos	Amino acid	Valine, leucine and isoleucine metabolism	10.2517	13.768	11.9292	0.455395
isoleucine		LC/MS pos	Amino acid	Valine, leucine and isoleucine metabolism	15.4593	17.0482	16.4907	0.193983
isovalerate		LC/MS neg	Lipid	Fatty acid metabolism	9.14572	11.0091	10.282	0.256372
isovalerylcarnitine		LC/MS pos	Amino acid	Valine, leucine and isoleucine metabolism	10.4054	12.9453	11.8125	0.390254
kynurenine		LC/MS pos	Amino acid	Tryptophan metabolism	12.4902	14.4301	13.3266	0.243669
lactate		GC/MS	Carbohydrate	Glycolysis, gluconeogenesis, pyruvate metabolism	16.7149	19.6297	18.0719	0.24314
laurate (12:0)		LC/MS neg	Lipid	Medium chain fatty acid	13.217	15.2649	14.1888	0.255286
laurylcarnitine		LC/MS pos	Lipid	Carnitine metabolism	9.79663	13.7524	11.381	0.543249
leucine		LC/MS pos	Amino acid	Valine, leucine and isoleucine metabolism	16.0652	17.5443	17.0168	0.16139
leucylalanine	X-14189	LC/MS pos	Peptide	Dipeptide	9.67627	13.2417	11.5162	0.508274
leucylalanine (excluded from analysis)	X-14304	LC/MS neg	Peptide	Dipeptide	7.65112	10.9235	9.34057	0.532902
linoleamide (18:2n6)		LC/MS pos	Lipid	Fatty acid, amide	11.8238	15.3331	13.3569	0.439786
linoleate (18:2n6)		LC/MS neg	Lipid	Essential fatty acid	15.5919	17.7702	16.8849	0.277694
linolenate [alpha or gamma; (18:3n3 or 6)]		LC/MS neg	Lipid	Essential fatty acid	13.3746	16.1868	14.8171	0.394946
lysine		LC/MS pos	Amino acid	Lysine metabolism	11.716	13.3897	12.6962	0.194688
malate		GC/MS	Energy	Krebs cycle	8.96223	12.0303	10.7036	0.357793
mannitol		GC/MS	Carbohydrate	Fructose, mannose, galactose, starch, and sucrose metabolism	8.96772	15.5825	11.5093	0.956992
mannose		GC/MS	Carbohydrate	Fructose, mannose, galactose, starch, and sucrose metabolism	11.3935	16.725	14.9164	0.334067
margarate (17:0)		LC/MS neg	Lipid	Long chain fatty acid	12.7645	14.67	13.8105	0.306258
methionine		LC/MS neg	Amino acid	Cysteine, methionine, SAM, taurine metabolism	10.0056	12.5208	10.5847	0.156224
methylcysteine	X-11786	LC/MS pos	Amino acid	Cysteine, methionine, SAM, taurine metabolism	11.2541	14.229	12.5373	0.418125
myo-inositol		GC/MS	Lipid	Inositol metabolism	13.3206	16.4338	14.2928	0.256984
myristate (14:0)		LC/MS neg	Lipid	Long chain fatty acid	14.1722	16.2511	15.2933	0.310887
myristoleate (14:1n5)		LC/MS neg	Lipid	Long chain fatty acid	12.0239	15.299	13.4536	0.420887
N-[3-(2-oxopyrrolidin-1-yl)propyl]acetamide	X-03056	LC/MS pos	Amino acid	Polyamine metabolism	10.9512	14.0431	12.6113	0.36048
N1-methyl-3-pyridone-4-carboxamide	X-12095	LC/MS pos	Nucleotide	NAD metabolism	10.4809	14.775	11.7734	0.385837
N1-methyladenosine		LC/MS pos	Nucleotide	Purine metabolism, adenine containing	11.0792	12.2537	11.6234	0.137742
N-acetylalanine		LC/MS neg	Amino acid	Alanine and aspartate metabolism	8.86523	10.9917	9.49507	0.193952
N-acetylglycine		GC/MS	Amino acid	Glycine, serine and threonine metabolism	9.52763	13.4195	11.2611	0.539672
N-acetylornithine		LC/MS pos	Amino acid	Urea cycle; arginine-, proline-, metabolism	9.73239	14.2152	11.8758	0.526485
nonadecanoate (19:0)		LC/MS neg	Lipid	Long chain fatty acid	9.88771	12.5101	11.5926	0.307066
nonanoylcarnitine*	X-13431	LC/MS pos	Lipid	Carnitine metabolism	9.06728	13.1267	11.2685	0.549827
octadecanedioate		LC/MS neg	Lipid	Fatty acid, dicarboxylate	8.20775	11.2877	9.74691	0.403485
octanoylcarnitine		LC/MS pos	Lipid	Carnitine metabolism	11.3698	15.4187	12.9247	0.466551
oleamide		LC/MS pos	Lipid	Fatty acid, amide	14.2402	17.4069	15.8984	0.379456
oleate (18:1n9)		LC/MS neg	Lipid	Long chain fatty acid	16.6709	18.599	17.772	0.256735
oleoylcarnitine		LC/MS pos	Lipid	Carnitine metabolism	10.462	13.9396	12.3562	0.422818
O-methylascorbate*	X-11593	LC/MS neg	Cofactors and vitamins	Ascorbate and aldarate metabolism	9.63404	12.2699	10.7017	0.2545
ornithine		LC/MS pos	Amino acid	Urea cycle; arginine-, proline-, metabolism	10.8974	13.1035	11.9809	0.274468
oxidized bilirubin*	X-11793	LC/MS pos	Cofactors and vitamins	Hemoglobin and porphyrin metabolism	9.53683	12.3234	10.8554	0.468219
palmitate (16:0)		LC/MS neg	Lipid	Long chain fatty acid	16.1326	17.9201	17.2916	0.218682
palmitoleate (16:1n7)		LC/MS neg	Lipid	Long chain fatty acid	14.1939	17.6057	16.1129	0.427049
palmitoyl sphingomyelin	X-10419	GC/MS	Lipid	Sphingolipid	14.5405	17.1265	15.77	0.251728
palmitoylcarnitine		LC/MS pos	Lipid	Carnitine metabolism	10.0254	13.6976	12.1566	0.394753
pantothenate		LC/MS pos	Cofactors and vitamins	Pantothenate and CoA metabolism	9.95479	13.0516	11.0025	0.350825
paraxanthine		LC/MS pos	Xenobiotics	Xanthine metabolism	9.54714	14.6948	12.7231	0.929272
p-cresol sulfate		LC/MS neg	Amino acid	Phenylalanine & tyrosine metabolism	9.8054	16.7621	14.4304	0.798533
pelargonate (9:0)		LC/MS neg	Lipid	Medium chain fatty acid	12.9673	15.3071	14.3335	0.247211
pentadecanoate (15:0)		GC/MS	Lipid	Long chain fatty acid	9.63959	13.1242	11.5985	0.322591
phenol sulfate		LC/MS neg	Amino acid	Phenylalanine & tyrosine metabolism	9.71083	15.876	13.1141	0.641303
phenylacetylglutamine		LC/MS pos	Amino acid	Phenylalanine & tyrosine metabolism	10.3919	16.5806	13.0591	0.659389
phenylalanine		LC/MS pos	Amino acid	Phenylalanine & tyrosine metabolism	15.8906	17.5916	16.8502	0.132798
phenylalanylleucine	X-14450	LC/MS pos	Peptide	Dipeptide	9.92412	13.6087	11.7791	0.568052
phenylalanylphenylalanine	X-14478	LC/MS pos	Peptide	Dipeptide	12.3152	15.9285	14.4194	0.468541
phenylalanylserine	X-14208	LC/MS pos	Peptide	Dipeptide	8.79891	13.2328	11.2518	0.62569
phosphate		GC/MS	Energy	Oxidative phosphorylation	13.1299	18.8058	17.3898	0.196966
pipecolate		LC/MS pos	Amino acid	Lysine metabolism	11.2731	15.464	12.5181	0.455359
piperine		LC/MS pos	Xenobiotics	Food component/Plant	10.0649	16.2264	13.2499	0.884183
pro-hydroxy-pro		LC/MS pos	Peptide	Dipeptide	10.6792	13.6247	12.2339	0.315188
proline		LC/MS pos	Amino acid	Urea cycle; arginine-, proline-, metabolism	15.2489	17.1481	15.9621	0.254926
propionylcarnitine		LC/MS pos	Lipid	Fatty acid metabolism (also BCAA metabolism)	11.549	14.2783	13.0478	0.325908
pseudouridine		LC/MS pos	Nucleotide	Pyrimidine metabolism, uracil containing	11.6364	13.7693	12.3091	0.211885
pyridoxate		LC/MS neg	Cofactors and vitamins	Vitamin B6 metabolism	8.25346	14.6873	9.5181	0.512216
pyroglutamine*		LC/MS pos	Amino acid	Glutamate metabolism	10.7648	14.0442	12.4701	0.586983
pyruvate		GC/MS	Carbohydrate	Glycolysis, gluconeogenesis, pyruvate metabolism	9.2707	13.7407	11.9451	0.486744
quinate		GC/MS	Xenobiotics	Food component/Plant	8.51677	13.5401	11.1397	0.800852
scyllo-inositol		GC/MS	Lipid	Inositol metabolism	9.28476	12.8425	10.8532	0.461093
serine		GC/MS	Amino acid	Glycine, serine and threonine metabolism	12.9852	16.0808	14.4463	0.242538
serotonin (5HT)		LC/MS pos	Amino acid	Tryptophan metabolism	10.1857	13.8174	12.1313	0.395476
stachydrine		LC/MS pos	Xenobiotics	Food component/Plant	10.1598	16.3425	13.8167	1.03676
stearamide	X-13183	LC/MS pos	Lipid	Fatty acid amide	10.8801	14.6667	12.4555	0.501739
stearate (18:0)		LC/MS neg	Lipid	Long chain fatty acid	15.8819	17.5753	16.8455	0.222305
stearidonate (18:4n3)		LC/MS neg	Lipid	Long chain fatty acid	9.81845	13.2424	11.2285	0.468245
stearoylcarnitine		LC/MS pos	Lipid	Carnitine metabolism	9.83575	12.7743	11.1017	0.360223
succinylcarnitine		LC/MS pos	Energy	Krebs cycle	9.29867	12.0231	10.6157	0.318424
taurolithocholate 3-sulfate		LC/MS neg	Lipid	Bile acid metabolism	8.15679	14.0528	10.6914	0.735762
theobromine		LC/MS pos	Xenobiotics	Xanthine metabolism	9.97675	15.3465	13.1228	0.814255
theophylline		LC/MS neg	Xenobiotics	Xanthine metabolism	7.76194	14.4118	10.484	0.836057
threitol		GC/MS	Carbohydrate	Nucleotide sugars, pentose metabolism	9.39046	13.2287	11.2295	0.47736
threonate		GC/MS	Cofactors and vitamins	Ascorbate and aldarate metabolism	10.9823	15.1089	13.6364	0.460949
threonine		LC/MS pos	Amino acid	Glycine, serine and threonine metabolism	10.9335	13.6119	12.8795	0.273121
trans-4-hydroxyproline		GC/MS	Amino acid	Urea cycle; arginine-, proline-, metabolism	10.606	16.1905	12.855	0.467043
tryptophan		LC/MS pos	Amino acid	Tryptophan metabolism	15.8322	17.2429	16.7346	0.145423
tryptophan betaine	X-11255	LC/MS pos	Amino acid	Tryptophan metabolism	9.0867	15.2066	12.1991	1.05057
tyrosine		LC/MS pos	Amino acid	Phenylalanine & tyrosine metabolism	15.2596	16.9529	16.0973	0.180499
undecanoate (11:0)		LC/MS neg	Lipid	Medium chain fatty acid	10.6256	12.3272	11.2926	0.188389
urate		LC/MS neg	Nucleotide	Purine metabolism, urate metabolism	12.8803	14.4151	13.7858	0.206092
urea		GC/MS	Amino acid	Urea cycle; arginine-, proline-, metabolism	15.9128	18.6538	17.1536	0.303856
uridine		LC/MS neg	Nucleotide	Pyrimidine metabolism, uracil containing	9.85696	11.2542	10.6155	0.204004
valerate		LC/MS neg	Lipid	Short chain fatty acid	8.22293	10.337	9.32323	0.29523
valine		LC/MS pos	Amino acid	Valine, leucine and isoleucine metabolism	16.0674	17.4004	16.9483	0.141659
vanillin	X-14977	LC/MS pos	Xenobiotics	Food component/Plant	9.83226	12.1845	11.0429	0.308219
xanthine	X-11422	LC/MS neg	Nucleotide	Purine metabolism, (hypo)xanthine/inosine containing	9.19228	12.5117	10.433	0.323895
xanthine (excluded from analysis)		LC/MS pos	Nucleotide	Purine metabolism, (hypo)xanthine/inosine containing	11.0137	14.3435	12.3377	0.29919
X-01911		LC/MS pos			9.51841	15.3345	11.8225	0.769423
X-02249		LC/MS neg			9.47792	13.3614	11.4743	0.451495
X-02269		LC/MS neg			8.17273	13.063	10.5409	0.816804
X-02973		GC/MS			12.1573	14.6646	13.275	0.18373
X-03003		GC/MS			10.55	13.7412	12.1666	0.315338
X-03088		GC/MS			8.84217	12.55	11.4321	0.385453
X-03094		GC/MS			11.432	14.5985	13.0455	0.26899
X-04357		GC/MS			9.84993	14.3472	12.1898	0.547201
X-04495		GC/MS			10.2006	13.5901	11.6542	0.46751
X-04498		GC/MS			9.52369	13.279	11.0678	0.371987
X-05426		GC/MS			9.13162	14.0858	10.8584	0.541048
X-05907		GC/MS			9.82898	13.41	11.8647	0.299264
X-06126		LC/MS neg			8.1277	14.124	11.2962	0.911276
X-06226		GC/MS			10.0485	13.5451	12.0152	0.248584
X-06227		GC/MS			9.3827	13.8789	12.3694	0.382306
X-06246		GC/MS			9.36828	12.6679	11.076	0.334516
X-06267		GC/MS			9.29146	12.8552	11.1639	0.339342
X-06307		GC/MS			8.77462	12.401	10.8575	0.44095
X-08402		GC/MS			10.6482	14.6808	13.0795	0.341314
X-08988		GC/MS			10.2593	14.0769	12.5538	0.373632
X-09026		GC/MS			9.67928	14.5641	12.9718	0.377119
X-09108		GC/MS			10.0592	13.2215	11.7497	0.288565
X-09706		GC/MS			11.7959	14.7744	13.2786	0.286514
X-09789		LC/MS neg			8.14989	13.019	10.3939	0.674095
X-10395		GC/MS			10.4753	14.88	13.1132	0.312872
X-10500		GC/MS			11.3038	13.3139	12.2483	0.22283
X-10506		GC/MS			10.5021	14.4487	12.8986	0.297229
X-10510		GC/MS			10.4287	13.9399	12.5449	0.350636
X-10810		GC/MS			8.52118	12.2529	10.7711	0.434153
X-11204		LC/MS pos			14.4734	16.4992	15.3152	0.267967
X-11247		LC/MS neg			8.21636	15.0299	11.3069	0.937614
X-11261		LC/MS pos			10.0257	14.4936	12.2585	0.637129
X-11299		LC/MS neg			7.64492	14.0833	10.3147	1.00979
X-11315		LC/MS pos			10.373	14.9357	13.3649	0.429449
X-11317		LC/MS neg			12.1954	14.4778	13.3468	0.26339
X-11327		LC/MS pos			11.2259	13.7785	12.2677	0.293573
X-11334		LC/MS pos			9.4302	12.8914	10.6358	0.417443
X-11374		LC/MS pos			9.92427	14.0842	12.7809	0.595738
X-11381		LC/MS pos			10.954	13.0704	12.273	0.2509
X-11423		LC/MS neg			9.48706	12.486	10.4493	0.23882
X-11438		LC/MS neg			8.17864	10.9118	9.27859	0.418968
X-11440		LC/MS neg			8.61378	13.4718	11.3387	0.658795
X-11441		LC/MS neg			7.99396	12.3618	9.99833	0.54794
X-11442		LC/MS neg			8.14526	11.851	10.1006	0.545618
X-11443		LC/MS neg			8.368	14.2235	11.0736	0.990995
X-11444		LC/MS neg			8.30474	12.4751	10.2467	0.412852
X-11445		LC/MS neg			8.1873	13.2915	9.97914	0.683932
X-11450		LC/MS neg			8.65521	13.3086	11.7645	0.574114
X-11452		LC/MS neg			7.99665	13.1555	10.2332	0.697913
X-11469		LC/MS pos			10.5613	15.2423	13.2066	0.666184
X-11470		LC/MS neg			7.87815	11.1643	9.37796	0.3878
X-11485		LC/MS neg			7.84189	12.4089	9.85454	0.617925
X-11497		LC/MS neg			11.7324	14.3448	13.4385	0.244517
X-11530		LC/MS neg			8.30028	11.98	10.6936	0.44405
X-11537		LC/MS pos			9.48433	14.1299	12.1052	0.517636
X-11538		LC/MS neg			9.14697	12.7315	10.7697	0.489434
X-11540		LC/MS pos			10.1049	14.18	12.1575	0.509117
X-11550		LC/MS neg			12.0155	13.4267	12.5213	0.109495
X-11552		LC/MS pos			10.0608	12.7109	11.3153	0.369716
X-11787		LC/MS pos			11.2884	13.2647	12.4879	0.206019
X-11795		LC/MS pos			10.6255	13.6326	12.0927	0.370918
X-11799		LC/MS pos			9.40187	14.9779	11.4237	0.799704
X-11805		LC/MS pos			9.7136	14.4898	12.2403	0.707933
X-11809		LC/MS pos			12.2126	15.1151	13.3519	0.293363
X-11818		LC/MS pos			9.49288	12.1237	10.7661	0.343856
X-11820		LC/MS pos			10.4453	14.983	12.9302	0.56579
X-11847		LC/MS neg			7.73018	15.3039	10.9425	1.29193
X-11849		LC/MS neg			7.75534	14.6954	10.964	1.20728
X-11859		LC/MS neg			9.0517	11.1391	10.3109	0.246875
X-11880		LC/MS neg			9.50592	14.6054	12.9186	0.492046
X-12029		LC/MS neg			9.24571	10.9932	10.4025	0.197989
X-12038		LC/MS neg			9.7405	12.2554	10.9554	0.316998
X-12039		LC/MS neg			7.82405	12.9895	9.4189	0.754876
X-12063		LC/MS neg			7.89952	11.8936	10.0661	0.615799
X-12092		LC/MS pos			9.77281	13.9536	11.6381	0.620077
X-12094		LC/MS pos			10.1112	15.0456	11.9228	0.442391
X-12206		LC/MS neg			7.96797	12.2293	10.1498	0.317509
X-12217		LC/MS neg			8.31115	13.6378	10.3393	0.655035
X-12231		LC/MS neg			7.8755	12.5684	9.68697	0.666253
X-12244		LC/MS pos			10.1623	13.0796	11.2685	0.315693
X-12253		LC/MS neg			7.82485	12.3961	9.70618	0.757314
X-12405		LC/MS neg			8.52178	13.3098	10.3764	0.566357
X-12442		LC/MS neg			10.0169	13.9888	11.6545	0.493566
X-12510		LC/MS pos			9.22493	15.1357	11.3398	0.491108
X-12524		LC/MS neg			11.4299	12.9954	12.221	0.206012
X-12544		LC/MS pos			9.19827	16.9058	12.4219	1.19442
X-12556		GC/MS			8.94338	13.1598	11.6054	0.353664
X-12627		LC/MS neg			8.17442	12.2461	10.636	0.518711
X-12644		LC/MS neg			9.53835	13.1266	11.4714	0.391374
X-12696		LC/MS neg			7.52618	11.4884	9.78426	0.412655
X-12749		LC/MS pos			9.99173	13.0385	11.1268	0.25322
X-12776		LC/MS neg			11.6092	13.1635	12.6778	0.152722
X-12786		GC/MS			8.99032	12.4547	10.8903	0.46899
X-12798		LC/MS pos			9.2898	12.1272	10.9462	0.379253
X-12844		LC/MS neg			8.00437	11.9427	10.0302	0.379821
X-13069		LC/MS neg			8.85766	12.0935	10.5659	0.466858
X-13372		LC/MS neg			8.545	11.0897	9.42896	0.226688
X-13435		LC/MS pos			9.64491	12.9425	11.1884	0.445584
X-13477		LC/MS pos			9.77013	12.5931	11.4955	0.288487
X-13496		GC/MS			10.5149	13.4319	11.9176	0.25174
X-13548		LC/MS pos			9.73086	11.8709	11.2454	0.23435
X-13549		LC/MS pos			10.4136	12.3518	11.4733	0.214418
X-13619		GC/MS			13.5286	15.8359	14.4029	0.187932
X-13671		LC/MS neg			9.26833	12.0765	10.4753	0.292343
X-13859		LC/MS neg			8.74257	11.9274	10.3037	0.446492
X-14056		LC/MS pos			9.94126	12.9916	12.0627	0.349753
X-14057		LC/MS pos			9.83542	12.5787	11.3115	0.419284
X-14086		LC/MS pos			9.72412	12.8095	11.4835	0.425351
X-14374		LC/MS pos			9.92711	12.7153	11.3682	0.345554
X-14473		LC/MS pos			9.57241	13.3167	11.3967	0.476312
X-14588		LC/MS neg			11.2359	11.9806	11.7666	0.077029
X-14625		LC/MS neg			9.55478	11.1668	10.3206	0.213902
X-18601		LC/MS neg			8.35614	13.0111	10.9987	0.720901
