# Supplementary material for: Metabolite profiling reveals new insights into the regulation of serum urate in humans
Source: Metabolomics. 2013 Jul 20;10(1):141–51. doi: 10.1007/s11306-013-0565-2 (PMC3890072; doi:10.1007/s11306-013-0565-2)
Supplement: Supplementary file 3 — Supplementary material 3 (XLSX 20 kb) [file 11306_2013_565_MOESM3_ESM.xlsx]

## Sheet: r2
Supplementary Table 2: Partial correlation coefficients within the urate network stratified by sex. Differences between the sexes (delta) were tested by a Fisher test.
Metabolite 1	Metabolite 2	r2 males	r2 females	Delta	P-value
urate	histidine	-0.246086	-0.204556	0.0415306	0.47761
urate	methionine	0.160378	0.159971	0.000406516	0.994598
urate	N-[3-(2-oxopyrrolidin-1-yl)propyl]acetamide	0.0778553	0.112419	0.0345634	0.571333
urate	androstene disulfate	0.0932838	0.0986615	0.00537772	0.929811
urate	xanthine	-0.241519	-0.174188	0.0673315	0.253225
histidine	methionine	0.212903	0.208811	0.00409258	0.944587
methionine	tyrosine	0.170065	0.122047	0.0480182	0.425792
androstene disulfate	dehydroepiandrosterone sulfate	0.0937588	0.455914	0.362156	1.04e-10
androstene disulfate	epiandrosterone sulfate	-0.00452471	-0.365339	0.360815	8.12e-10
androstene disulfate	X-18601	0.276466	0.0705349	0.205931	0.00054043
androstene disulfate	X-11440	0.583887	0.363994	0.219893	3.24e-06
androstene disulfate	X-11443	0.42567	0.628343	0.202673	4.02e-06
androstene disulfate	X-11450	0.100457	0.107465	0.00700896	0.908455
xanthine	aspartylphenylalanine	0.156857	0.0809558	0.0759015	0.211275
xanthine	hypoxanthine	0.209367	0.181028	0.028339	0.632543
xanthine	N-[3-(2-oxopyrrolidin-1-yl)propyl]acetamide	0.216523	0.0443274	0.172196	0.0043651
tyrosine	2-hydroxybutyrate	-0.125914	-0.0750214	0.0508922	0.403994
tyrosine	3-(4-hydroxyphenyl)lactate	0.32931	0.34199	0.0126804	0.816605
tyrosine	caffeine	0.237029	0.0818516	0.155178	0.00960118
tyrosine	citrate	-0.106214	-0.104898	0.00131518	0.98278
tyrosine	gamma-glutamyltyrosine	0.409935	0.47687	0.066935	0.175955
tyrosine	phenylalanine	0.216183	0.202013	0.0141706	0.809955
tyrosine	tryptophan	0.243331	0.325415	0.0820845	0.14692
dehydroepiandrosterone sulfate	epiandrosterone sulfate	0.309106	0.38478	0.0756736	0.162329
dehydroepiandrosterone sulfate	X-18601	0.693584	0.475754	0.217829	4.39e-08
dehydroepiandrosterone sulfate	X-11315	0.0573022	0.0997955	0.0424933	0.487691
dehydroepiandrosterone sulfate	X-11443	-0.415381	-0.546495	0.131114	0.00544439
dehydroepiandrosterone sulfate	X-11450	0.382481	0.451635	0.0691542	0.173901
dehydroepiandrosterone sulfate	X-12063	-0.12639	-0.150561	0.0241707	0.6892
dehydroepiandrosterone sulfate	X-12844	0.117638	0.0617381	0.0558999	0.360313
epiandrosterone sulfate	androsterone sulfate	0.80113	0.700106	0.101024	0.000143821
epiandrosterone sulfate	X-11440	-0.285573	-0.0958741	0.189698	0.00134486
epiandrosterone sulfate	X-11443	0.356614	0.508861	0.152247	0.002258
epiandrosterone sulfate	X-12844	0.184427	0.0802476	0.10418	0.0849787
X-18601	taurolithocholate 3-sulfate	-0.115903	-0.145862	0.029959	0.620813
X-18601	X-12063	0.154642	0.18913	0.0344882	0.56408
X-18601	X-12844	-0.0682579	-0.17499	0.106733	0.0784247
X-11440	X-11445	0.408339	0.307741	0.100597	0.0607288
X-11440	X-11450	0.0286426	0.128071	0.0994281	0.104183
X-11440	X-11470	0.195309	0.17785	0.0174585	0.769102
X-11440	X-12844	0.0862447	0.177603	0.0913579	0.131045
X-11443	X-11450	0.380924	0.139713	0.241211	2.36e-05
X-11443	X-12844	-0.070218	-0.172048	0.10183	0.0932084
aspartylphenylalanine	X-11805	0.242655	0.240989	0.00166597	0.977092
aspartylphenylalanine	leucylalanine	0.295887	0.426812	0.130925	0.0142753
aspartylphenylalanine	phenylalanylleucine	0.357456	0.438736	0.0812802	0.116588
aspartylphenylalanine	phenylalanylphenylalanine	0.0936585	0.189676	0.0960176	0.111503
hypoxanthine	arginine	0.107904	0.139713	0.0318084	0.600083
hypoxanthine	inosine	0.316428	0.248805	0.0676222	0.232743
hypoxanthine	uridine	0.152508	0.177484	0.0249758	0.676909
hypoxanthine	X-10810	0.196193	0.116931	0.0792618	0.187039
hypoxanthine	X-12442	-0.148951	-0.116751	0.0322004	0.594726
3-(4-hydroxyphenyl)lactate	citrate	0.0784451	0.149052	0.0706073	0.245489
X-11805	phenylalanylleucine	0.186423	0.141789	0.0446344	0.456555
X-11805	phenylalanylphenylalanine	0.333376	0.379903	0.0465265	0.386839
leucylalanine	phenylalanylleucine	-0.0592809	-0.185373	0.126092	0.0374959
leucylalanine	phenylalanylphenylalanine	-0.210682	-0.199121	0.0115612	0.844732
phenylalanylleucine	phenylalanylphenylalanine	0.25198	0.0896433	0.162337	0.00651743
